# Supplementary material for: Modulation of ESKAPE Bacteria Properties by NK-92 and NK-92-Derived LEVs: First Insights
Source: Int J Mol Sci. 2026 Apr 29;27(9):3953. doi: 10.3390/ijms27093953 (PMC13164268; doi:10.3390/ijms27093953)
Supplement: Supplementary file 1 [file ijms-27-03953-s001.zip]

Archive with 5 entries (5 files):
- Figure S1.TIF
- Figure S2.TIF
- Figure S3.TIF
- Figure S4.tif
- Video S1.mp4
